# Supplementary material for: Study of in vitro transcriptional binding effects and noise using constitutive promoters combined with UP element sequences in Escherichia coli
Source: J Biol Eng. 2017 Nov 1;11:33. doi: 10.1186/s13036-017-0075-2 (PMC5664571; doi:10.1186/s13036-017-0075-2)
Supplement: Supplementary file 2 — Raw experimental data for fluorescence unit and variance of coefficient. Table S4. Raw data for EMSA to calculate dissociation constant (Kd) and maximum binding fraction (Ymax). (XLSX 22 kb) [file 13036_2017_75_MOESM2_ESM.xlsx]

## Sheet: data set 1
		DATA SET. Raw experimental data for fluorescence unit, variance of coefficient
		promoter constructs	replicates	OD600	fluorescent unit	RFU	normalization RFU	std	CV	Mean CV	STD CV
		J23119	1	0.368	442960	468620	2044.32	104.291	0.7153	0.680933	0.0297645
			2	0.37	459650				0.6634
			3	0.396	503250				0.6641
		J23119+UP	1	0.341	609049	626740	2734.11	53.5299	0.7423	0.7264	0.0139689
			2	0.346	631049				0.7208
			3	0.373	640121				0.7161
		J23100	1	0.396	41644.6	37087.6	161.792	13.2751	1.2684	1.34517	0.235719
			2	0.403	35165.2				1.1574
			3	0.384	34453.1				1.6097
		J23100+UP	1	0.358	91046.4	95021.7	414.526	18.3114	1.4949	1.46323	0.034971
			2	0.330	92764.1				1.4691
			3	0.355	101255				1.4257
		J23102	1	0.276	21215.7	19921	86.9038	5.86677	1.5178	1.47393	0.0428399
			2	0.283	20618.7				1.4718
			3	0.286	17928.5				1.4322
		J23102+UP	1	0.482	160398	162035	706.866	4.85907	1.363	0.922533	0.384019
			2	0.457	162544				0.7466
			3	0.497	163162				0.658
		J23104	1	0.372	2655.67	2405.76	10.495	0.72688	6.4109	4.04873	2.05082
			2	0.328	2265.5				3.0125
			3	0.378	2296.12				2.7228
		J23104+UP	1	0.372	4596.44	32873	143.406	82.0932	0.5992	0.590533	0.0076742
			2	0.328	46133.1				0.5878
			3	0.378	47889.6				0.5846
		J23101	1	0.375	27299	27289.3	119.048	4.30004	0.5852	0.5747	0.0138524
			2	0.358	28568				0.559
			3	0.367	26001				0.5799
		J23101+UP	1	0.393	213200	214651	936.4	5.84854	0.4695	0.459467	0.00890524
			2	0.404	216588				0.4564
			3	0.400	214165				0.4525
		J23111	1	0.627	3511.15	3405.12	14.8546	0.566927	1.8067	1.65113	0.233612
			2	0.667	3209.96				1.7642
			3	0.654	3494.24				1.3825
		J23111+UP	1	0.501	107967	122116	532.721	41.4321	0.7533	0.6419	0.0984461
			2	0.441	127515				0.6058
			3	0.436	130865				0.5666
		J23118	1	0.416	18069.5	17744.3	77.4084	0.966427	1.3723	1.3851	0.0136704
			2	0.419	17644.2				1.3995
			3	0.433	17519.3				1.3835
		J23118+UP	1	0.404	104103	99942.3	435.991	12.1298	0.6755	0.6254	0.0440399
			2	0.398	97505.3				0.6079
			3	0.382	98218.9				0.5928
		J23108	1	0.269	5273.05	5357.35	23.3711	1.49283	0.8116	0.726233	0.0740351
			2	0.313	5839.07				0.6796
			3	0.272	4959.92				0.6875
		J23108+UP	1	0.317	247253	239589	1045.19	27.6495	0.583	0.572233	0.00932434
			2	0.337	240661				0.5669
			3	0.384	230852				0.5668
		J23106	1	0.379	694.23	638.69	2.78624	0.16381	1.5647	1.53643	0.492908
			2	0.393	602.13				1.03
			3	0.432	619.71				2.0146
		J23106+UP	1	0.414	4690.93	4624.03	20.172	0.708908	0.5993	0.5639	0.0383859
			2	0.433	4794.09				0.5693
			3	0.404	4387.06				0.5231
		J23109	1	0.242	228.71	229.23	1	0.004736	2.8871	2.55897	0.284488
			2	0.242	228.15				2.3815
			3	0.266	230.83				2.4083
		J23109+UP	1	0.25	594.95	1304.27	5.6898	3.99037	1.295	1.5876	0.283983
			2	0.288	638.48				1.8621
			3	0.289	2679.39				1.6057
		J23112	1	0.333	306.22	298.49	1.30214	0.0396089	3.6828	3.30643	0.326912
			2	0.32	304.37				3.0931
			3	0.307	284.88				3.1434
		J23112+UP	1	0.262	368.28	330.643	1.44241	0.109522	3.0622	2.9849	0.118228
			2	0.258	309.31				3.0437
			3	0.292	314.34				2.8488
		J23114	1	0.275	267.8	253.457	1.10569	0.0420667	2.678	2.53457	0.125565
			2	0.271	248.12				2.4812
			3	0.273	244.45				2.4445
		J23114+UP	1	0.309	238.47	235.42	1.027	0.021062	1.4847	1.8542	0.401774
			2	0.286	239.6				1.796
			3	0.333	228.19				2.2819
		J23107	1	0.184	69743.8	69655	303.865	2.63955	0.7125	0.742367	0.075095
			2	0.201	70394.7				0.6868
			3	0.254	68826.5				0.8278
		J23107+UP	1	0.275	311068	356674	1555.97	259.866	0.584	0.582067	0.0198707
			2	0.279	312718				0.6009
			3	0.293	446236				0.5613
		J23110	1	0.467	3842.6	3865.1	16.8612	0.431893	7.0342	6.80987	0.238303
			2	0.485	3748.91				6.8357
			3	0.481	4003.78				6.5597
		J23110+UP	1	0.435	12323.5	13179.1	57.493	8.33238	1.1925	0.7997	0.34086
			2	0.439	15981.1				0.5817
			3	0.407	11232.8				0.6249
		J23105	1	0.409	3754.48	3765.79	16.428	0.107228	2.4401	2.50777	0.0604167
			2	0.402	3801.92				2.5269
			3	0.408	3740.98				2.5563
		J23105+UP	1	0.426	36792.1	38252.4	166.874	4.31476	0.6749	0.733967	0.0599695
			2	0.435	39226.1				0.7322
			3	0.424	38739.1				0.7948
		J23115	1	0.302	2610.13	2395.32	10.4494	1.2654	0.6891	0.932667	0.451104
			2	0.291	2616.64				0.6557
			3	0.325	1959.2				1.4532
		J23115+UP	1	0.259	225660	228521	996.906	13.1455	0.7074	0.645367	0.0570672
			2	0.275	226908				0.6336
			3	0.281	232994				0.5951
		J23113	1	0.238	603	568.187	2.47867	0.109562	9.3884	6.6538	2.36953
			2	0.243	563.45				5.208
			3	0.248	538.11				5.365
		J23113+UP	1	0.332	347.23	359.457	1.5681	0.0579207	1.3017	1.92017	0.732991
			2	0.33	371.68				2.7298
			3	0.329	359.46				1.729

## Sheet: data set 2
	DATA SET 2. Raw data for EMSA to calculate dissociation constant (Kd) and maximum binding fraction (Ymax)
									Kd	Ymax	R2
	J23119
	RNAP	0	10	21	42	85	170	340
	free DNA	1720530	1694815	1454469	862048	64090	23056	26104	37.78	0.99	0.9
	binding fraction	0	0.014946	0.154639	0.498964	0.96275	0.9666	0.96483
	J23119+1/2 UP
	RNAP	0	10	21	42	85	170	340
	free DNA	1728050	1676088	1005984	170249	131898	17098	15470	21.03	0.99	0.9
	binding fraction	0	0.0300697	0.41785	0.901479	0.923672	0.991048	0.990106
	J23119+UP
	RNAP	0	10	21	42	85	170	340
	free DNA	1132768	1094709	867720	802854	84194	1360	952	42.02	0.99	0.9
	binding fraction	0	0.0335982	0.233983	0.291246	0.925674	0.998799	0.99916
	J23108
	RNAP	0	10	21	42	63	85	170
	free DNA	3293238	3122964	2830308	1708278	1564914	718848	397488	50.06	0.99	0.92
	binding fraction	0	0.0517	0.14057	0.48128	0.52481	0.78172	0.8793
	J23108+1/2 UP
	RNAP	0	10	21	42	63	85	170
	free DNA	1573460	1400140	1394820	1330770	1270920	1254260	1193570	21.97	0.26	0.96
	binding fraction	0	0.0110152	0.0113533	0.015424	0.0192277	0.0202865	0.0241436
	J23108+UP
	RNAP	0	10	21	42	63	170	340
	free DNA	2446634	2246964	1973740	932586	302908	90692	39688	31.43	0.99	0.9
	binding fraction	0	0.0816101	0.193284	0.618829	0.876194	0.962932	0.983779
	J23115
	RNAP	0	10	21	42	63	85	170
	free DNA	1664064	1.61642e+06	1.52538e+06	1.02771e+06	723452	410608	185377	55	0.99	0.9
	binding fraction	0	0.02863	0.08334	0.38241	0.56525	0.75325	0.8886
	J23115+1/2 UP
	RNAP	0	10	21	42	63	85	170
	free DNA	958720	948838	945084	877100	872690	872480	822150	51.71	0.16	0.9
	binding fraction	0	0.0103075	0.0142231	0.0851343	0.09973	0.10995	0.12245
	J23115+UP
	RNAP	0	10	21	42	63	85	170
	free DNA	1717362	1671840	1467234	810432	309474	67392	5238	38.14	0.99	0.9
	binding fraction	0	0.0265069	0.145647	0.528095	0.819797	0.960758	0.99695
	J23109
	RNAP	0	10	21	42	63	85	170
	free DNA	1508832	1.47259e+06	1.45735e+06	1.39252e+06	1.32712e+06	1.35623e+06	1.32196e+06	46.05	0.16	0.9
	binding fraction	0	0.02402	0.03412	0.07709	0.10114	0.12385	0.12043
	J23109+UP
	RNAP	0	10	21	42	63	85	170
	free DNA	1773088	1212030	1070727	1111999	1130759	932506	882998	7.44	0.5	0.933
	binding fraction	0	0.31643	0.396123	0.372846	0.362266	0.474078	0.502
	J23112
	RNAP	0	10	21	42	63	85	170
	free DNA	1275465	1244829	1257456	1177140	1143399	1.1434e+06	1.14241e+06	50.8	0.153	0.9
	binding fraction	0	0.01412	0.02402	0.0770895	0.103543	0.10354	0.10432
	J23112+UP
	RNAP	0	10	21	42	63	85	170
	free DNA	1415230	1143380	890190	913360	599629	1088290	619007	12.55	0.56	0.91
	binding fraction	0	0.192089	0.370993	0.354621	0.576303	0.53102	0.56261
	J23102+UP
	RNAP	0	10	21	42	63	85	170
	free DNA	896268	870129	847908	552975	229006	70685	143923	44.82	0.99	0.9
	binding fraction	0	0.0297241	0.144451	0.383647	0.640343	0.832158	0.83942
	J23102
	RNAP	0	10	21	42	63	85	170
	free DNA	917100	889840	784624	565257	329841	153928	70433.3	47.38	0.98	0.9
	binding fraction	0	0.0291643	0.153957	0.353025	0.644489	0.88113	0.9232
	J23102+1/2UP
	RNAP	0	10	21	42	63	85	170
	free DNA	1008981	1008271	1000500	700770	372324	51688	67924.6	45.51	0.99	0.9
	binding fraction	0	0.084055	0.18406	0.305468	0.63099	0.948772	0.93268
	J23109+1/2UP
	RNAP	0	10	21	42	63	85	170
	free DNA	853692	792792	747131	675114	435846	483136	483136	64.7495	0.66	0.92
	binding fraction	0	0.0713372	0.124824	0.209183	0.38946	0.434063	0.434063
	J23112+1/2UP
	RNAP	0	10	21	42	63	85	170
	free DNA	1388748	1361591	1290900	1214704	842456	540320	818070	68.16	0.64	0.9
	binding fraction	0	0.019555	0.10046	0.22532	0.39337	0.41093	0.41093
